# Supplementary material for: A New Concept of Sustainable Wind Turbine Blades: Bio-Inspired Design with Engineered Adhesives
Source: Biomimetics (Basel). 2023 Sep 22;8(6):448. doi: 10.3390/biomimetics8060448 (PMC10603827; doi:10.3390/biomimetics8060448)
Supplement: Supplementary file 1 [file biomimetics-08-00448-s001.zip]

Archive with 1 entries (1 files):
- biomimetics-2588352-supplementary.mp4
